# Supplementary material for: Perceptions and knowledge of telemedicine in Ecuadorian practicing physicians: an instrument adaptation, validation and translation from English to Spanish
Source: BMC Public Health. 2021 Oct 2;21:1781. doi: 10.1186/s12889-021-11826-1 (PMC8486965; doi:10.1186/s12889-021-11826-1)
Supplement: Supplementary file 1 — Additional file 1. [file 12889_2021_11826_MOESM1_ESM.xlsx]

## Sheet: Perception and knowledge of tel
Timestamp	VAR00002	Muestra	Score	Edad	Género	TipodeEmpleo	NivelEducativo	Especialidad	ExperienciaLaboral	LugardeTrabajo	Departamentoenelquetrabaja	P1	P2	P3	P4	P5	P6	P7	P8	P9	P10	P11	P12	P13	Profesión	Sirespondiootroespecifique	V54	V55	País
2020-03-23 16:48:13	d6	1	0	67	0	0	5	Dermatología	5	1	Jubilado	3	3	3	5	4	4	4	4	4	5	5	5	4
2020-03-23 16:57:31	d4	1	0	64	0	0	2	Infectología	5	1	area de control de infecciones	1	1	1	4	4	4	4	4	4	4	5	5	5
2020-03-23 17:16:55	d1	2	0	39	0	0	5	Otro	3	1	Cirugía	3	2	3	3	3	3	2	2	4	4	3	3	3
2020-03-23 17:34:33	d7	1	0	61	1	0	5	Cardiología	5	1	Consulta externa	1	1	1	2	1	1	4	5	5	4	5	4	4
2020-03-23 17:45:03	d2	2	0	54	0	0	5	Cardiología	5	2	Cardiología- Laboratorio diagnóstico no Invasivo	2	2	1	3	3	3	2	3	4	3	4	5	5
2020-03-23 17:48:35	d3	2	0	50	1	0	5	Psiquiatría	5	1	Consultas ambulatorias	3	3	3	4	5	4	4	2	2	2	5	5	5
2020-03-23 23:16:14	d5	1	0	65	0	1	5	Otro	5	1	área tocoquirúrgica	2	2	1	2	2	2	2	2	2	2	2	2	2
2020-03-24 16:52:10	d10	1	0	35	0	0	5	Otro	3	1	Medicina Interna	3	3	3	3	3	3	3	3	3	3	2	3	2
2020-03-24 20:21:57	d8	2	0	51	1	0	5	Pediatría	3	1	Pediatria	4	4	4	4	5	4	5	3	3	2	5	4	4
2020-03-24 22:32:05	d9	2	0	56	0	0	5	Alergología	5	1	Alergia	3	4	3	5	5	3	4	2	3	2	4	4	4
2020-03-25 00:51:17	d11	1	0	37	1	0	5	Otro	3	1	Cirugía general	3	2	2	3	3	2	5	3	4	4	5	5	4
2020-03-27 16:43:15	d12	1	0	39	1	0	5	Otro	3	1	Consulta externa	2	2	3	4	3	4	5	1	2	2	5	5	5
2020-03-30 12:52:23	d22	1	0	70	0	1	4	Medicina Intensiva	5	1	IESS	1	1	2	4	4	3	4	3	3	3	5	5	5
2020-03-30 16:24:01	d31	1	0	59	0	0	4	Otro	5	1	Consulta exyerna	2	2	2	3	3	3	3	2	3	3	3	3	3
2020-03-30 19:09:56	d29	1	0	55	0	0	5	Ginecología	5	1	Ginecología	3	3	2	4	4	4	4	2	3	3	2	4	4
2020-03-30 22:02:11	d19	2	0	59	0	0	1	Otro	5	2	Fisioterapia	1	1	1	3	3	1	4	4	4	3	5	4	5	Fisioterapeuta	Fisioterapeuta
2020-03-30 22:26:59	d32	1	0	60	0	0	3	Traumatología	5	1	Privado	1	1	1	2	2	2	1	1	1	1	1	1	1	Medico
2020-03-30 22:32:01	d18	2	0	28	0	1	4	Traumatología	1	1	Post gradista traumatología y ortopedia	5	4	5	5	5	5	3	2	2	2	2	2	2	Médico
2020-03-30 22:33:21	d20	2	0	32	0	0	5	Traumatología	1	1	Traumatología	2	3	3	3	3	2	3	3	3	4	4	4	3	Ortopedista Traumatólogo
2020-03-30 22:34:08	d15	2	0	35	0	0	5	Traumatología	1	1	ORTOPEDIA Y TRAUMATOLOGIA	4	3	3	3	2	1	1	1	1	3	4	5	5	Médico Especialista
2020-03-30 22:34:09	d27	1	0	29	1	1	5	Traumatología	1	1	Traumatología	1	1	1	4	1	2	5	5	5	5	5	5	5	Medico
2020-03-30 22:34:30	d35	1	0	59	0	0	5	Traumatología	5	2	Traumatologia y Ortopedia	3	2	2	4	3	3	4	4	3	4	4	4	4	Medico Traumatologo
2020-03-30 22:36:39	d21	2	0	65	0	0	5	Traumatología	5	2	consultorio particular	5	5	5	4	5	5	5	3	4	2	5	5	5	médico
2020-03-30 22:37:40	d25	1	0	49	0	0	5	Traumatología	4	2	Centro Policlinico Valencia	3	4	4	4	3	4	4	2	2	1	4	4	4	Traumatologia
2020-03-30 22:39:46	d34	1	0	52	0	0	5	Traumatología	5	2	TRAUMATOLOGIA	1	1	1	3	3	3	3	3	3	2	5	5	5	Traumatologo-Ortopedista : Artroscopia/Cirugia de Rodilla/Protesis Articulares
2020-03-30 22:41:12	d16	2	0	37	0	0	5	Traumatología	3	1	Traumatología	3	3	3	5	5	4	5	1	2	1	5	5	5	Médico
2020-03-30 22:41:17	d33	1	0	61	0	0	2	Traumatología	5	2	Ortopedia y Traumatologia	3	3	3	4	4	3	4	3	3	3	4	4	4	Traumatologo Ortopedista
2020-03-30 22:41:26	d23	1	0	63	0	1	5	Traumatología	5	2	Libre Ejercicio	1	1	1	4	4	3	4	1	1	1	2	2	3	Medico Cirujano - Ortopedia Traumatología
2020-03-30 22:41:57	d24	1	0	49	0	0	5	Traumatología	5	2	Servicio de traumatología	1	1	1	5	4	5	4	1	1	1	4	4	4	Traumatólogo y Ortopedista	Ecografía musculo esquelética, electromiografia de mienbros superior y inferior
2020-03-30 22:45:08	d17	2	0	31	0	1	5	Traumatología	1	2	Clínica TOA	2	2	2	2	2	2	3	2	2	2	4	4	4	Médico posgradista
2020-03-30 22:45:12	d14	2	0	52	0	0	5	Traumatología	5	2	TRAUMATOLOGÍA Y ORTOPEDIA	3	3	3	4	4	3	4	2	2	2	4	4	4	Medico
2020-03-30 22:50:05	d28	1	0	41	0	1	5	Traumatología	3	1	Ortopedia y traumatologia	2	2	2	4	3	3	4	3	3	3	4	4	4	Médico
2020-03-30 22:53:41	d26	1	0	42	0	0	5	Traumatología	2	2	Traumatologo	2	2	2	3	3	3	3	2	2	3	3	3	3	Médico
2020-03-30 23:00:46	d36	1	0	27	1	0	1	Otro	1	2	Fisioterapia	3	3	4	5	5	5	4	1	2	2	3	3	4	Fisioterapeuta	Fisioterapeuta
2020-03-30 23:19:03	d13	2	0	38	0	0	5	Traumatología	1	2	Ortopedia	5	4	4	4	3	2	4	3	3	5	5	5	5	Medico
2020-03-30 23:31:15	d30	1	0	55	0	0	5	Traumatología	5	2	Traumatologìa	3	3	3	3	3	3	3	1	1	1	3	3	3	Médico traumatologo
2020-03-31 00:00:18	d83	1	0	50	0	0	5	Traumatología	5	1	Traumatologo	1	1	1	1	1	1	3	2	2	3	2	2	2	Traumatologo
2020-03-31 00:31:17	d40	2	0	54	0	0	5	Traumatología	5	1	Cirugía Ortopedica y Traumatologia	3	3	2	3	3	1	5	1	2	2	4	5	5	Medico
2020-03-31 01:30:33	d39	2	0	46	0	0	5	Traumatología	3	2	Cirugía de mano y miembro superior	1	1	1	3	3	1	1	3	3	3	3	3	3	Médico
2020-03-31 01:58:14	d37	2	0	53	0	0	5	Medicina del deporte	5	2	Medicina del deporte	4	3	4	4	3	3	3	3	3	4	5	5	5	Médico
2020-03-31 05:58:16	d41	2	0	32	0	1	4	Traumatología	1	1	Traumatologia no remunerado	3	3	3	3	3	2	4	3	3	3	5	5	5	Médico	Posgradista
2020-03-31 06:35:01	d64	1	0	58	0	0	5	Traumatología	5	1	traumatología	1	1	1	2	2	2	3	2	5	1	2	2	2	médico traumatólogo
2020-03-31 06:37:49	d81	1	0	59	0	0	5	Traumatología	5	2	Ortopedia	1	1	1	4	4	4	4	2	3	3	4	4	4	Medico
2020-03-31 07:38:53	d63	1	0	36	0	0	5	Traumatología	2	1	Traumatología	2	2	2	3	3	2	3	3	3	3	3	3	3	Médico traumatologo
2020-03-31 07:44:51	d60	1	0	33	0	0	5	Traumatología	1	1	Traumatología	2	2	1	3	4	2	4	1	4	3	4	4	4	Medico
2020-03-31 07:57:29	d80	1	0	41	0	0	5	Traumatología	2	1	Traumatologia	1	1	1	2	2	2	2	4	4	5	5	5	5	Traumatologo
2020-03-31 07:59:00	d67	1	0	42	0	1	5	Traumatología	2	1	Ortopedia y traumatología	1	1	1	3	3	1	2	2	3	4	4	4	4	Doctor en medicina
2020-03-31 08:11:28	d77	1	0	40	0	0	5	Traumatología	1	2	Traumatologia	5	5	5	5	3	3	5	1	1	3	4	5	5	Traumatologo-Especialidad en Hombro
2020-03-31 08:15:58	d57	2	0	57	0	0	5	Traumatología	4	2	Cirugía	3	3	4	4	3	3	2	5	4	4	3	5	5	Médico
2020-03-31 08:22:34	d85	1	0	60	0	0	5	Traumatología	5	2	Servicio de Traunatooogía y Ortopedia	2	2	2	3	3	2	2	1	2	2	3	3	3	Médico cirujano
2020-03-31 08:32:48	d55	2	0	36	0	1	5	Traumatología	1	1	Ortopedia y traumatología	1	3	2	4	3	4	4	4	3	3	4	4	4	Medico
2020-03-31 08:33:10	d88	1	0	41	0	0	5	Otro	2	1	Consulta externa	4	4	3	3	3	3	4	2	1	2	5	5	5	Medico	Medicina interna
2020-03-31 08:33:27	d43	2	0	49	0	0	5	Medicina del deporte	5	2	Traumatología	5	5	4	4	5	4	5	5	5	2	5	5	5	Medico
2020-03-31 08:37:55	d89	1	0	40	0	0	5	Traumatología	3	1	Ortopedia	3	2	2	3	2	2	2	2	2	1	5	5	5	Medico
2020-03-31 08:51:27	d72	1	0	41	0	0	5	Ginecología	3	1	Area Materno-Infantil	3	3	3	3	3	3	4	4	3	4	4	4	4	Medico Gineco-Obstetra
2020-03-31 08:53:04	d52	2	0	26	1	1	1	Otro	1	2	Rehabilitación Física	2	3	3	4	4	2	3	4	4	4	4	4	5	Fisioterapeuta	Fisioterapia
2020-03-31 09:03:00	d69	1	0	53	0	0	5	Traumatología	4	2	Traumatología	4	4	4	4	3	3	4	4	4	4	4	4	4	Médico tramatomogo
2020-03-31 09:40:35	d49	2	0	35	0	1	5	Traumatología	1	1	Energencia, quirofano	4	4	4	4	4	4	2	2	2	2	4	4	4	Traumatologo ortopedista
2020-03-31 10:09:45	d75	1	0	40	0	1	5	Dermatología	1	1	Dermatología	2	2	2	2	3	3	2	3	3	3	3	3	3	Médico Dermatólogo
2020-03-31 10:11:12	d66	1	0	54	1	0	5	Dermatología	5	2	Consulta	1	1	1	2	5	4	4	3	2	4	4	4	4	Médico
2020-03-31 10:13:54	d47	2	0	55	0	0	5	Alergología	5	2	Alergia e inmunología	4	4	3	4	4	4	4	1	2	2	5	5	5	Médico
2020-03-31 10:14:47	d74	1	0	69	0	0	5	Traumatología	5	1	Traumatologia y Ortopedia	3	3	3	4	4	3	3	4	4	5	3	3	3	medico
2020-03-31 10:18:55	d78	1	0	57	0	0	2	Medicina Intensiva	5	1	Medicina Laboral	4	4	3	4	4	4	4	5	4	4	5	5	5	Medico internista
2020-03-31 10:22:47	d62	1	0	62	1	1	5	Otro	5	1	Dermatologia	4	4	3	4	1	2	2	1	1	3	1	3	2	Dra en medicina y cirugía enfermedad de piel	Estoy homologado título de dermatología en la universidad
2020-03-31 10:26:10	d48	2	0	56	0	0	3	Otro	5	1	medicina general	1	1	1	3	3	3	3	1	3	1	3	3	3	doctor en medicina	cirugia general y digestiva
2020-03-31 10:32:35	d65	1	0	33	1	1	5	Dermatología	1	1	Consulta externa	2	1	2	4	4	4	3	3	1	2	4	5	5	Dermatología				Ecuador
2020-03-31 10:34:08	d42	2	0	35	0	0	5	Traumatología	1	2	Quirúrgico	3	3	2	2	4	3	3	4	4	4	4	4	4	Médico				Ecuador
2020-03-31 10:36:48	d68	1	0	63	0	0	3	Traumatología	5	1	Traumatologia	4	4	4	5	5	5	4	2	1	1	5	5	4	Medico ortopedia y traumatologia		Option 1		Ecuador
2020-03-31 10:36:59	d84	1	0	57	0	0	5	Ginecología	5	3	Ginecologis	2	2	2	2	3	2	1	1	1	1	2	2	2	Ginecologi		Option 1		Ecuador
2020-03-31 10:41:15	d70	1	0	41	1	0	5	Dermatología	3	3	Dermatología	3	3	3	4	4	3	4	2	2	3	4	4	4	Médico		Option 1		Ecuador
2020-03-31 10:41:18	d61	1	0	65	1	0	5	Alergología	5	2	La Plata Pcia BA	3	2	2	5	3	1	1	5	5	5	5	5	5	médica
2020-03-31 10:50:18	d79	1	0	33	0	1	2	Traumatología	1	1	Ortopedia	1	1	1	3	3	3	5	2	1	1	5	5	5	Ortopedista
2020-03-31 10:52:03	d46	2	0	60	0	0	5	Traumatología	5	3	Traumatología	1	1	1	4	4	3	3	1	4	5	4	4	4	Médico		Option 1	Option 1	Ecuador
2020-03-31 10:56:06	d87	1	0	59	1	1	4	Otro	5	4	Consulta externa de medicina general	3	3	2	4	5	4	5	3	1	3	5	5	5	Doctora en Medicina y cirugía				Ecuador
2020-03-31 10:57:15	d38	2	0	59	1	0	5	Dermatología	5	4	Dermatología	1	1	1	5	4	3	4	1	1	2	5	5	5	Medico				Ecuador
2020-03-31 11:07:46	d56	2	0	57	1	0	5	Otro	5	2	Cirugía plástica	1	1	2	4	4	3	4	3	3	4	4	4	4	Médica , Cirujana plastica	Cirugía plástica
2020-03-31 11:08:33	d45	2	0	43	0	0	5	Otro	3	4	La Ribera	3	3	3	3	3	3	3	1	3	3	5	5	5	Médico	Medicina de Familia y Comunitaria
2020-03-31 11:13:44	d90	1	0	48	1	0	5	Alergología	4	3	Servicio de Alergia e Inmunología	3	3	4	4	4	1	4	4	3	5	5	5	5	Médica	Pediatría	Option 1
2020-03-31 11:15:47	d86	1	0	49	1	0	5	Alergología	5	2	Bariloche	3	3	3	3	4	3	5	1	2	2	5	5	5	Medico
2020-03-31 11:55:27	d82	1	0	30	1	0	5	Dermatología	1	4	Consultorio particular	3	2	3	4	3	4	5	2	1	1	5	5	5	Médico				Ecuador
2020-03-31 12:04:41	d71	1	0	37	1	0	5	Dermatología	1	3	Consultorio	2	3	2	3	3	2	3	1	1	2	4	4	4	Médico				Ecuador
2020-03-31 12:24:50	d44	2	0	47	0	0	5	Dermatología	4	3	Dermatología	3	3	3	4	3	3	4	4	3	4	5	5	4	Médico Dermatólogo		Option 1	Option 1	Ecuador
2020-03-31 12:39:56	d51	2	0	46	0	0	5	Traumatología	3	3	Traumatologia	1	1	1	1	1	1	1	1	1	1	1	1	1	Médico		Option 1		Ecuador
2020-03-31 13:12:45	d76	1	0	51	0	0	2	Otro	3	4	Departamento medico	3	3	3	3	3	3	3	3	3	3	3	3	3	Medico	Medicina ocupacional	Option 1		Ecuador
2020-03-31 15:56:40	d58	2	0	60	0	0	3	Traumatología	5	1	Ortopedia Traumatologia	1	1	1	4	4	4	4	3	3	3	5	4	4	Medico				Ecuador
2020-03-31 16:20:08	d50	2	0	60	0	0	5	Alergología	5	2	Consulta externa	1	1	1	5	4	3	4	3	3	5	4	5	5	Médico				Ecuador
2020-03-31 16:34:32	d59	2	0	41	0	0	5	Alergología	2	1	Medicina interna	2	2	2	2	2	3	3	1	2	2	5	4	4	Médico				Ecuador
2020-03-31 16:43:46	d73	1	0	60	0	0	5	Traumatología	5	2	Consultorio	2	2	2	1	1	1	4	1	1	1	5	5	4	Médico		Option 1		Ecuador
2020-03-31 18:10:22	d54	2	0	48	0	1	5	Traumatología	1	3	Traumatologia	2	2	2	3	2	2	4	2	1	1	5	5	5	Médico Traumatologo		Option 1		Ecuador
2020-03-31 18:38:07	d91	1	0	50	0	0	5	Traumatología	4	3	Servio de Ortopedia y Traumatología	2	2	2	2	2	2	3	2	2	4	5	5	5	Médico		Option 1		Ecuador
2020-03-31 21:38:13	d53	2	0	60	1	1	5	Dermatología	5	1	Consulta externa	1	1	1	3	3	2	3	1	1	1	4	4	4	Medici				Ecuador
2020-04-01 18:37:58	d92	1	0	33	0	0	5	Traumatología	1	1	Ortopedia	4	4	5	4	2	3	3	1	2	3	3	4	4	Cirujano de cadera y rodilla
2020-04-02 18:46:00	d93	1	0	62	0	0	5	Alergología	5	3	Alergología	4	4	4	5	2	4	4	1	1	1	4	3	4	Médico
2020-04-03 08:32:51	d98	1	0	70	0	0	5	Alergología	5	2	ALERGIA E INMUNOLOGIA	4	4	3	4	3	3	3	2	2	4	5	5	5	MEDICO
2020-04-03 08:44:39	d96	2	0	63	1	0	5	Alergología	5	2	Alergologia	3	3	3	5	5	5	4	1	2	2	5	5	5	Medica alergologa y neumonologa		Option 1	Option 1
2020-04-03 09:35:23	d94	2	0	52	1	0	5	Alergología	5	3	Alergia	3	3	3	4	3	4	4	2	2	3	5	5	5	Alergólogo		Option 1	Option 1
2020-04-03 14:26:18	d95	2	0	81	0	0	5	Alergología	5	2	no hay	1	1	1	1	1	1	1	1	1	1	1	1	1	medico
2020-04-03 17:07:33	d100	1	0	83	0	0	5	Alergología	5	2	ALERGIA A MEDICAMENTOS	3	3	2	5	3	3	5	4	5	4	5	5	5	MEDICO		Option 1
2020-04-03 18:05:36	d97	1	0	60	1	0	5	Alergología	5	2	Alergologia	1	2	3	3	3	1	4	2	4	4	5	5	4	medico alergologo
2020-04-03 20:02:12	d99	1	0	52	0	0	5	Pediatría	5	1	Direccion	4	3	3	4	3	3	4	2	2	3	5	5	5	Medico
2020-04-04 06:30:15	d102	1	0	37	0	0	5	Alergología	3	3	Alergia e inmunologia	2	2	2	3	4	3	3	3	3	4	4	4	4	Médico
2020-04-04 08:43:21	d101	2	0	70	0	0	5	Alergología	5	2	Alergia	3	3	3	4	4	4	5	2	2	2	5	4	4	Médico		Option 1	Option 1
2020-04-05 17:24:09	d103	2	0	62	0	0	5	Alergología	5	1	Alergia	4	2	2	4	3	4	3	2	2	2	5	5	4	Alergia
2020-04-11 19:21:03	d104	2	0	52	0	1	2	Otro	5	1	Fisioterapia	1	1	1	3	3	3	2	2	4	4	5	5	5	Fisioterapeuta	Osteopatía			Ecuador
2020-04-15 20:52:51	d105	2	0	37	0	0	5	Otro	2	3	Hematología	4	3	3	2	4	2	2	2	2	3	4	4	4	Medico	Hematología			Ecuador
2020-04-16 09:44:18	d106	2	0	47	1	0	5	Psiquiatría	4	3	Consulta externa	4	4	4	4	4	4	3	2	2	3	4	4	4	Medico				Ecuador
2020-04-16 09:52:26	d116	1	0	53	1	0	5	Neurología	5	1	Consulta externa	1	1	1	3	3	3	3	1	2	1	2	3	3	Medico				Ecuador
2020-04-16 10:19:56	d111	1	0	58	0	0	3	Psiquiatría	5	3	Clinica	3	3	3	3	3	3	3	3	2	3	3	3	3	Medico				Ecuador
2020-04-16 10:32:57	d112	1	0	31	1	1	4	Otro	1	1	Posgrado Psiquiatría	3	2	3	4	3	3	3	3	4	2	4	4	4	Médico				Ecuador
2020-04-16 10:36:37	d115	1	0	48	0	0	4	Otro	5	4	C ext	1	1	1	1	1	1	3	3	3	3	3	3	3	Médico	Med general			ECUADOR
2020-04-16 10:38:07	d114	1	0	62	1	0	2	Pediatría	2	1	Rehabilitación neurológica pediatrica	3	2	3	2	3	2	2	1	2	2	3	2	3	Lic. En Terapia Ocupacional
2020-04-16 10:46:22	d107	2	0	64	0	0	3	Gastroenterología	5	3	Gastroenterologia	1	1	1	4	4	2	4	1	2	3	5	5	5	Medico				Ecuador
2020-04-16 11:08:09	d110	2	0	58	1	1	5	Pediatría	5	3	Consulta Externa	2	2	2	3	3	3	3	2	4	4	4	4	4	Pediatra y Neonatologa	Neonatologa			Ecuador
2020-04-16 12:40:55	d113	1	0	60	0	1	5	Cardiología	5	1	Cardilogia	3	3	2	3	2	3	4	1	3	2	4	4	4	Medico	No			Ecuador
2020-04-16 14:19:50	d109	2	0	47	1	0	5	Traumatología	4	1	Atención hospitalaria y quirúrgica	2	2	2	3	2	2	4	3	4	5	5	5	5	Médico				Ecuador
2020-04-16 15:47:14	d108	2	0	59	0	1	4	Otro	5	2	Consulta externa	3	3	3	3	3	3	3	2	2	2	3	3	3	Médico	Microbiología y Gerencia en servicios de salud
2020-04-17 16:57:31	d117	1	0	83	0	1	5	Alergología	5	4	Alergia e Inmunologia	1	1	2	5	5	5	5	3	2	2	5	4	4	medico especialista en alergia e inmunologia
2020-04-18 17:26:53	d120	1	0	32	1	0	4	Otro	2	3	Hospitalización	4	4	3	5	5	5	4	2	2	3	3	4	3	Médico	Medicina interna			Ecuador
2020-04-18 17:32:05	d119	1	0	28	1	0	5	Otro	2	1	Cirugía General	3	3	3	4	4	3	4	1	2	3	4	4	4	Médico	Cirugía general			Ecuador
2020-04-18 19:17:38	d118	2	0	31	0	0	4	Medicina Intensiva	2	1	TERAPIA INTENSIVA	3	3	4	2	4	4	4	2	3	3	3	2	3	Medico				Ecuador
2020-04-19 07:10:07	d122	1	0	56	0	0	2	Pediatría	5	3	Pediatria	3	3	3	5	4	5	5	3	2	3	5	5	5	Médico pediatra
2020-04-19 08:24:31	d121	2	0	29	0	1	5	Otro	1	1	Cirugía general	2	2	2	2	3	1	2	3	4	3	3	3	3	Médico	Cirugía General			Ecuador
2020-04-20 13:16:21	d124	1	0	52	0	0	5	Otro	5	1	Cirugía general	1	1	1	1	1	1	2	1	5	3	5	5	5	Cirujano	Cirujano General			Ecuador
2020-04-20 15:39:22	d125	1	0	29	1	1	4	Otro	1	2	Clinica Guayaquil	3	3	3	3	2	2	3	4	3	2	3	3	4	Médico	Cirugía General			Ecuador
2020-04-20 22:39:57	d123	1	0	38	0	0	3	Otro	3	1	Cirugía y Docencia	4	4	4	4	3	3	3	3	3	3	3	3	3	Cirujano	Cirujano			Ecuador
2020-04-22 02:58:37	d182	1	0	44	0	0	2	Otro	4	1	Coordinador Hospitalario	2	2	2	2	3	3	4	3	2	3	5	5	5	Medico	Investigacion clinica y epidemiologia			Ecuador
2020-04-22 11:13:52	d205	1	0	30	0	1	4	Otro	1	4	Neumologia y alergologia	4	5	4	3	3	3	4	3	5	4	5	5	5	Médico	Médico General			Ecuador
2020-04-22 12:30:29	d176	2	0	41	0	0	5	Cardiología	2	1	ELECTROFISIOLOGIA	2	2	2	4	4	3	3	2	3	3	4	4	4	Medico	Electrofisiologo			Ecuador
2020-04-22 12:40:31	d211	1	0	28	0	1	4	Otro	1	4	Centro de Investigaciones	5	5	5	3	4	4	3	2	2	3	5	5	5	Medico	Medicina General			Ecuador
2020-04-22 14:17:06	d183	1	0	38	0	1	5	Otro	2	1	Urología	2	2	2	4	4	4	4	1	2	3	4	5	5	Medico	Urología			Ecuador
2020-04-22 15:44:38	d181	1	0	64	1	0	4	Otro	5	4	Pediatría y medicina Genral	2	2	2	2	4	1	3	3	4	4	4	4	4	Medicina General	Medicina General y Cirugía			Ecuador
2020-04-22 15:49:04	d189	1	0	64	0	0	5	Pediatría	5	2	Consulta privada	2	2	3	1	1	2	4	1	5	4	5	5	5	Médico	Pediatra			Ecuador
2020-04-22 15:51:15	d162	2	0	71	1	0	4	Otro	5	4	NINGUNO	2	1	2	3	1	2	3	4	5	5	5	5	5	MEDICO	GENERAL			ECUADOR
2020-04-22 15:52:41	d210	1	0	51	1	0	3	Otro	5	2	Clínico Quirúrgico	4	4	4	4	2	3	4	5	4	5	5	5	5	Médico	Cirugía			Ecuador
2020-04-22 15:57:44	d137	2	0	44	1	0	5	Otro	2	4	Gastroenterologia	1	1	1	2	2	2	2	5	4	4	5	5	5	Medico	Gastroenterologia			Ecuador
2020-04-22 15:57:51	d134	2	0	61	0	0	4	Medicina Intensiva	5	4	Medina genral	2	2	2	4	3	2	4	3	4	4	4	4	4	Medicina General	Medicina Feneal			Ecuador
2020-04-22 16:03:10	d194	1	0	44	0	0	5	Otro	4	4	Jefe médico de planta	4	3	3	4	4	3	4	3	5	5	4	5	5	Médico	Salud laboral y dermatología			Ecuador
2020-04-22 16:05:00	d180	1	0	58	1	0	2	Otro	5	4	NINGUNA	1	1	1	1	1	1	2	4	5	4	5	5	5	MEDICO	DIPLOMADO CARDIOLOGIA			ECUADOR
2020-04-22 16:06:23	d172	2	0	33	0	0	5	Otro	2	4	Médico	3	3	3	5	5	3	5	2	3	3	5	5	5	Médico	Medicina Interna			Ecuador
2020-04-22 16:09:25	d184	1	0	63	0	0	5	Otro	5	4	Consultorio	4	4	4	5	4	4	4	2	4	1	5	5	5	Médico General	Salud Publica / Gerencia en Salud			Ecuador
2020-04-22 16:18:48	d186	1	0	63	1	0	5	Otro	5	4	-	2	1	1	1	1	1	1	5	5	5	5	4	5	Med. Familiar	med. familiar			Ecuador
2020-04-22 16:25:25	d145	2	0	35	0	0	4	Otro	2	2	Consulta externa	4	4	3	5	4	4	4	1	1	1	4	4	4	Medico general	General			Ecuador
2020-04-22 16:26:15	d218	1	0	37	1	0	5	Otro	1	1	Gastros	1	1	1	1	1	1	1	1	1	1	1	1	1	Médico	Medicina general			Ecuador
2020-04-22 16:28:41	d220	1	0	61	0	0	3	Otro	5	2	Medicina Interna	2	2	3	4	2	2	4	4	4	5	5	4	5	Médico	M.I.			Ecuador
2020-04-22 16:32:54	d187	1	0	40	0	0	5	Otro	5	4	NINGUNA	5	5	5	1	1	1	1	5	5	5	5	5	5	MEDICO	MEDICINA FAMILIAR			ECUADOR
2020-04-22 16:36:08	d152	2	0	49	0	0	5	Pediatría	3	2	Consulta privada	4	3	3	1	2	1	3	1	4	5	3	5	5	Médico	Pediatra			Ecuador
2020-04-22 16:37:23	d197	1	0	54	0	0	4	Otro	4	4	CONSULTORIO MÉDICO	3	3	3	3	3	3	4	2	3	4	5	5	5	MÉDICO	MEDICINA FAMILIAR			ECUADOR
2020-04-22 16:37:38	d175	2	0	60	1	0	5	Pediatría	5	2	Pediatría	2	1	1	2	3	1	3	4	4	4	4	4	4	Pediatra	Neonatologia			Ecuador
2020-04-22 16:47:39	d164	2	0	66	1	0	3	Ginecología	5	4	CONSULTA PRIVADA	3	3	3	4	3	3	4	2	3	4	5	5	5	MÉDICO	GINECOLOGÍA			ECUADOR
2020-04-22 16:48:42	d199	1	0	60	0	0	4	Otro	5	2	Consulta externa	3	1	1	1	1	1	4	4	4	4	5	5	5	Medico	Medicina general			Ecuador
2020-04-22 16:48:48	d156	2	0	56	0	0	5	Otro	5	4	Consulta y emergencia	4	4	4	3	3	3	3	1	4	1	5	5	5	Médico	Saludo Ocupacional y Emergencia			Ecuador
2020-04-22 16:51:37	d133	2	0	70	1	0	4	Otro	5	4	NINGUNO	1	1	1	1	1	1	4	5	5	5	5	5	5	MEDICO	GENERAL			ECUADOR
2020-04-22 16:52:06	d178	1	0	53	0	0	5	Gastroenterología	5	3	Consulta privada	2	2	1	3	1	1	1	5	5	5	5	5	4	Medico	-			Ecuador
2020-04-22 16:52:09	d200	1	0	66	0	0	4	Otro	5	4	DUEÑO	2	1	1	2	1	1	1	2	4	5	5	5	4	MEDICINA GENERAL	MEDICINA iNTERNA			ECUADOR
2020-04-22 16:52:35	d131	2	0	36	1	0	4	Otro	1	4	Medicina general	1	1	1	3	3	3	2	1	1	1	4	4	4	Medico	Medicina general			Ecuador
2020-04-22 16:56:12	d203	1	0	57	0	0	5	Cardiología	4	2	Consultavexterna y emergencia	3	2	3	2	3	3	3	2	4	5	2	4	4	Medico	Cardiologo			Ecuador
2020-04-22 16:57:59	d217	1	0	55	1	0	3	Otro	4	4	ÁREA MÉDICA	4	4	3	4	3	3	4	1	2	4	5	5	5	MÉDICO	MEDICINA FAMILIAR			ECUADOR
2020-04-22 16:59:11	d146	2	0	62	0	0	5	Gastroenterología	5	2	Gastroenterologo	2	2	2	4	4	3	4	1	1	3	5	5	5	Médico	Gastroenterologo			Ecuador
2020-04-22 17:00:26	d173	2	0	31	1	1	5	Gastroenterología	2	1	Gastroenterología	3	2	2	2	2	1	2	3	2	3	3	5	5	Médico	Gastro			Ecuador
2020-04-22 17:00:28	d151	2	0	36	0	0	4	Otro	2	2	Medicina general	1	1	1	1	1	1	1	5	5	5	5	5	5	Médico	Médico general			Ecuador
2020-04-22 17:05:55	d208	1	0	60	1	0	3	Ginecología	4	4	CONSULTA EXTERNA	3	3	2	4	3	4	4	1	1	2	5	5	4	MÉDICO	OBSTERICIA			ECUADOR
2020-04-22 17:06:19	d130	2	0	56	1	0	5	Pediatría	5	3	Pediatria	4	4	4	4	5	3	3	2	2	3	2	2	2	Pediatra	Nn			Ecuador
2020-04-22 17:07:00	d132	2	0	63	0	0	4	Otro	5	2	Pediatría	1	1	1	1	1	1	5	5	5	5	5	5	5	Médico cirujano	Cirujano			Ecuador
2020-04-22 17:09:49	d140	2	0	65	0	0	4	Otro	4	4	DUEÑO	3	3	3	1	1	1	3	1	1	1	5	5	5	MEDICO GENERAL	MEDICO CIRUJANO			ECUADOR
2020-04-22 17:15:33	d215	1	0	66	0	0	5	Gastroenterología	5	3	Consulta Privada	4	4	4	5	1	1	1	4	3	5	4	4	4	medico	-			ecuador
2020-04-22 17:16:49	d193	1	0	59	0	0	4	Otro	5	2	General	1	1	3	1	1	1	1	5	5	5	5	5	5	Medico	Medicina general			Ecuador
2020-04-22 17:17:19	d219	1	0	56	0	0	4	Pediatría	5	4	Pediatria	2	2	2	2	2	2	3	5	4	4	5	5	5	Medico	Pediatria			Ecuador
2020-04-22 17:21:09	d214	1	0	58	0	0	5	Gastroenterología	5	4	Gastroenterologia	3	3	3	1	3	3	3	4	4	5	5	5	5	Medico	Gastroenterologia			Ecuador
2020-04-22 17:21:11	d154	2	0	36	1	0	5	Gastroenterología	2	3	Medicina Interna	3	3	4	2	3	3	3	2	3	3	4	4	4	Médico Tratante	Gastroenterología			Ecuador
2020-04-22 17:22:02	d171	2	0	58	1	0	5	Otro	5	3	Eugenio Espejo y Axxis Centro Médico	3	4	3	4	4	3	4	3	3	3	5	5	5	Médico	Coloproctologa			Ecuador
2020-04-22 17:24:38	d204	1	0	50	0	0	4	Pediatría	5	4	General	2	2	4	1	1	1	1	5	5	5	5	5	5	Médico general	Pediatria			Ecuador
2020-04-22 17:27:07	d142	2	0	47	0	0	3	Otro	4	4	ATENCIÓN PARTICULAR	3	3	2	4	3	3	4	1	1	2	5	5	5	ODONTÓLOGO	ODONTOLOGÍA			ECUADOR
2020-04-22 17:28:34	d212	1	0	40	1	0	5	Otro	2	3	Gastroenterología	1	1	3	3	5	5	5	1	2	3	4	4	4	Gastroenterologa	Gastroenterología			Ecuador
2020-04-22 17:28:35	d155	2	0	51	0	0	5	Gastroenterología	5	2	Local propio	5	3	2	3	5	2	4	3	3	4	5	5	5	Gastroenterología	No			Ecuador
2020-04-22 17:31:33	d163	2	0	49	1	0	5	Ginecología	5	4	Consulta externa	3	2	3	3	2	1	5	1	2	3	4	3	4	Obstetriz	Obsteticia/Ginecologia			Ecuador
2020-04-22 17:32:42	d129	2	0	48	0	0	5	Pediatría	5	4	Nn	3	3	3	3	3	3	3	4	3	2	3	3	4	Médico Pediatra	Nn			Ecuador
2020-04-22 17:33:27	d207	1	0	56	1	0	5	Pediatría	5	3	consulta privada	2	2	3	4	4	2	4	1	1	1	5	5	5	Doctora	pediatría			Ecuador
2020-04-22 17:36:48	d169	2	0	50	1	0	4	Ginecología	3	4	Ginecología	2	2	2	1	1	1	1	5	5	5	5	5	5	Médico general	Ginecología			Ecuador
2020-04-22 17:42:50	d143	2	0	65	0	0	4	Otro	5	4	Medicina y Cirugia	2	1	1	2	2	2	3	4	4	4	5	4	4	Medico	Medicina General			Ecuador
2020-04-22 17:44:27	d136	2	0	50	1	0	4	Otro	5	4	NINGUNO	1	1	1	3	4	4	4	4	4	5	5	5	5	MEDICO	ATENCIÓN EN SALUD			ECUADOR
2020-04-22 17:45:05	d216	1	0	58	0	1	5	Pediatría	5	2	Neonatologia	2	1	2	3	3	1	3	1	2	3	3	3	3	Médico Pediatra	Neonatologia			Ecuador
2020-04-22 17:49:25	d147	2	0	58	1	0	5	Otro	5	3	Gerontologico	2	2	4	4	4	3	5	3	3	3	4	4	4	Médico	Medicina familiar			Ecuador
2020-04-22 17:50:15	d166	2	0	62	0	0	4	Otro	5	2	Medicina y cirugia	3	3	4	2	2	2	5	5	5	4	5	5	5	Medico	Medicina General			Ecuador
2020-04-22 17:50:18	d144	2	0	55	0	0	4	Otro	5	3	Consulta externa	4	4	3	5	5	5	4	2	2	4	5	5	5	Medico	Internista			Ecuador
2020-04-22 17:54:25	d198	1	0	54	0	0	5	Gastroenterología	5	1	Hospital General de Portoviejo IESS	3	2	2	4	3	3	3	3	4	4	4	4	4	Médico Gastroenterologo	Gastroenterología			Ecuador
2020-04-22 17:56:16	d157	2	0	68	0	0	5	Medicina Intensiva	5	3	consulta	2	2	2	3	1	1	2	4	4	5	3	3	3	medico	-			ecuador
2020-04-22 17:58:34	d195	1	0	55	1	0	5	Pediatría	4	3	Consulta Privada	3	3	3	3	4	2	4	3	5	4	5	5	5	Pediatra	NO			Ecuador
2020-04-22 17:58:43	d221	1	0	57	0	0	3	Pediatría	5	2	Pediatria	4	3	3	1	3	2	4	3	3	5	5	5	5	Médico	Pediatría			Ecuador
2020-04-22 17:58:55	d139	2	0	58	0	0	4	Otro	5	4	PRIVADO	3	3	3	1	4	4	4	1	1	1	5	5	5	MEDICO	MEDICINA INTERNA			ECUADOR
2020-04-22 17:59:24	d206	1	0	26	1	0	3	Dermatología	1	4	CONSULTA EXTERNA	3	3	3	4	4	4	5	1	1	2	5	5	5	MÉDICO	MEDICINA FAMILIAR			ECUADOR
2020-04-22 18:03:04	d126	2	0	48	1	0	5	Pediatría	4	4	Privado	4	4	3	3	3	2	2	4	5	4	5	4	4	Pediatra	Pediatria			Ecuador
2020-04-22 18:07:47	d196	1	0	48	0	0	4	Otro	5	2	GERENTE MEDICO	3	4	4	4	5	1	2	5	5	5	5	5	5	MEDICO CIRUJANO	MEDICO CIRUJANO			ECUADOR
2020-04-22 18:10:38	d168	2	0	61	0	0	5	Gastroenterología	5	3	Axxis Centro Médico y Hospital	5	5	5	3	3	3	3	3	4	4	5	4	4	Médico	Gastroenterología			Ecuador
2020-04-22 18:13:19	d192	1	0	61	0	0	4	Otro	5	4	Consultorio	3	3	3	3	4	3	5	3	3	3	4	4	5	Médico general	Medicina general			Ecuador
2020-04-22 18:13:43	d167	2	0	37	0	0	4	Otro	3	1	Consulta externa	2	3	2	3	5	1	4	2	2	4	5	5	5	Medico	General			Ecuador
2020-04-22 18:14:08	d201	1	0	68	0	0	4	Otro	5	2	Consulta externa	1	1	1	4	2	3	4	1	2	1	4	3	4	Medico	Médicina General			Ecuador
2020-04-22 18:14:48	d191	1	0	40	1	0	5	Otro	3	3	Consulta Medica	3	3	3	2	2	3	1	3	2	4	3	3	3	medico	Med. Iternista			ecuador
2020-04-22 18:14:57	d188	1	0	46	0	0	4	Otro	4	2	Consultorio	4	3	3	4	3	3	4	3	3	2	5	5	5	Médico	Clínico			Ecuador
2020-04-22 18:16:48	d165	2	0	55	0	0	4	Otro	5	4	PRIVADA	3	3	3	3	5	1	5	1	5	5	5	5	5	MEDICO	MEDICINA GENERAL			ECUADOR
2020-04-22 18:17:00	d160	2	0	50	1	0	5	Pediatría	5	2	Pediatría	1	2	2	3	3	2	3	4	4	4	4	4	4	Pediatra	Neonatologia			Ecuador
2020-04-22 18:28:30	d174	2	0	55	1	0	5	Ginecología	5	4	PRIVADO	3	3	3	5	5	5	5	5	3	5	5	5	5	OBSTETRIZ	OBSTETRIZ			ECUADOR
2020-04-22 18:28:45	d209	1	0	40	0	0	4	Otro	3	4	Consulta privada	4	4	4	3	4	3	5	4	4	4	5	5	5	Médico	Medicina general			Ecuador
2020-04-22 18:34:33	d161	2	0	32	1	0	4	Otro	3	2	MEDICO TRATANTE	3	3	3	1	1	1	1	5	1	5	5	4	4	MEDICO CIRUJANO	MEDICO CIRUJANO			ECUADOR
2020-04-22 18:39:12	d213	1	0	55	1	0	4	Otro	5	4	Consultorio	2	2	2	2	4	2	4	3	4	4	4	4	4	Medico	General			Ecuador
2020-04-22 18:40:05	d135	2	0	65	0	0	4	Otro	5	4	Consulta Externa	2	1	1	3	3	3	4	2	2	3	4	5	4	Medico	Medicina General			Ecuador
2020-04-22 18:45:54	d159	2	0	60	0	0	5	Gastroenterología	5	3	Hospital Vozandes y Centro Médico Axxis	4	4	4	2	1	1	4	4	4	4	5	5	5	Médico	Gastroenterología			Ecuador
2020-04-22 18:46:00	d138	2	0	52	1	0	5	Pediatría	5	4	Pediatría	3	1	2	3	3	2	3	4	4	4	4	4	3	Pediatra	Neonatologia			Ecuador
2020-04-22 18:55:41	d185	1	0	63	1	0	5	Pediatría	5	4	MEDICO TRATANTE	2	2	1	1	1	1	3	5	1	5	5	5	5	MEDICO PEDIATRA	PEDIATRIA			ECUADOR
2020-04-22 19:01:38	d190	1	0	66	0	0	4	Otro	5	4	CONSULTA PRIVADA	1	2	2	5	5	2	5	1	5	1	5	2	4	MEDICO	MEDICO GENERAL			ECUADOR
2020-04-22 19:28:40	d177	1	0	57	0	0	4	Otro	5	4	CONSULTA PRIVADA	4	4	3	4	3	3	5	3	2	4	5	5	5	MEDICO	MEDICO GENERAL			ECUADOR
2020-04-22 19:47:02	d149	2	0	48	0	0	5	Pediatría	4	1	Pediatría	2	2	2	5	4	3	3	1	3	3	5	5	5	Pediatra	NA			Ecuador
2020-04-22 19:50:57	d170	2	0	59	1	1	5	Gastroenterología	5	3	gastroenterologia	2	2	2	2	2	2	2	3	3	3	4	4	4	Medico	ninguno			Ecuador
2020-04-22 20:23:15	d150	2	0	60	0	0	5	Otro	5	2	Cirujia	2	2	2	3	1	1	2	4	5	5	4	5	3	medico	Cirujano digestivo			Ecuador
2020-04-22 20:24:48	d128	2	0	45	0	0	5	Pediatría	3	4	Consulta Privada	4	3	3	2	1	1	4	3	4	5	4	5	5	Doctor	Neonatología			Ecuador
2020-04-22 21:03:47	d127	2	0	47	0	0	5	Pediatría	3	2	Consulta privada	5	4	4	3	3	2	3	3	5	5	5	5	5	Médico	No respondí otro			Ecuador
2020-04-22 21:04:21	d148	2	0	66	0	0	5	Gastroenterología	5	4	Consultas y Estudios de Endoscopia Digestiva	3	3	3	2	3	2	2	3	3	3	5	5	4	Médico	Médico Gastroenterologo -Endoscopista Digestivo			Ecuador
2020-04-22 21:15:51	d158	2	0	45	1	0	5	Pediatría	3	2	Medico	4	4	4	4	3	2	4	2	5	4	5	5	5	Medico	Pediatra			Ecuador
2020-04-22 21:39:34	d179	1	0	62	1	0	2	Otro	5	1	sala de primera acogida . (Atención integral a víctimas de VG)	3	3	3	4	4	3	5	3	3	3	5	5	5	Doctora en Medicina	Medicina General			Ecuador
2020-04-22 21:40:13	d141	2	0	63	0	0	5	Pediatría	5	2	Medico	4	4	4	4	3	2	4	2	4	4	5	5	5	Medico	Pediatra			Ecuador
2020-04-22 21:40:29	d202	1	0	36	1	0	5	Pediatría	2	1	Neonatología y Pediatría	3	3	3	2	1	2	5	1	1	1	4	4	4	Medico	Pediatra			Ecuador
2020-04-22 22:00:43	d153	2	0	47	1	0	5	Pediatría	3	2	Medico	4	4	4	4	3	3	4	5	3	3	5	5	5	Medico	Pediatra			Ecuador
2020-04-23 07:53:56	d223	2	0	59	1	0	5	Pediatría	5	4	Pediatria	3	3	3	2	2	3	2	4	4	4	4	3	4	Pediatra	Pediatria			Ecuador
2020-04-23 09:32:54	d354	1	0	50	0	0	5	Pediatría	4	3	Neonatologia	3	2	3	1	2	1	3	1	1	4	5	5	5	Médico				Ecuador
2020-04-23 09:33:39	d222	2	0	51	0	0	5	Ginecología	5	2	Consulta privada	3	3	3	3	3	3	3	1	3	3	3	3	3	Ginecólogo				Ecuador
2020-04-23 09:38:56	d287	2	0	40	1	0	2	Otro	3	4	Departamento médico	2	2	2	2	2	2	2	2	2	2	3	3	3	Médico Ocupacional	Médico ocupacional			Ecuador
2020-04-23 09:40:00	d289	2	0	41	1	0	5	Gastroenterología	2	3	Hospitalizacion procedimiento	3	3	3	4	3	4	4	1	1	2	3	3	3	Médico				Ecuador
2020-04-23 09:43:07	d283	2	0	55	1	0	5	Pediatría	4	4	Consulta privada	1	2	2	1	1	1	3	3	5	5	3	4	4	Médico				Ecuador
2020-04-23 09:50:24	d364	1	0	50	1	0	5	Pediatría	3	2	Consulta Privada	2	2	2	3	4	2	4	2	2	3	5	5	5	Medico Profesional	no			Ecuador
2020-04-23 09:52:30	d331	1	0	65	0	0	5	Pediatría	5	1	Unidad Neonatal, Hospital Verdi. Portoviejo. Ecuador	1	1	1	4	5	4	5	2	1	2	5	5	5	Pediatra	Y ademas título de especialista en Neonatología y Cuidados Intensivos Neonatales			Ecuador
2020-04-23 10:02:20	d262	2	0	56	0	0	4	Pediatría	5	4	Medico	4	4	4	2	3	3	3	4	4	4	3	4	4	Medico General	Medico General			Ecuador
2020-04-23 10:07:06	d271	2	0	59	1	0	5	Pediatría	5	2	Consultorio Privado	2	2	2	1	1	1	2	5	4	4	3	4	4	Pediatra	Pediatria			Ecuador
2020-04-23 10:27:47	d329	1	0	36	1	0	4	Otro	2	4	Médico	3	2	3	3	3	3	3	2	3	2	4	3	4	Médico	Médico General			Ecuador
2020-04-23 10:28:37	d366	1	0	73	0	0	5	Pediatría	5	4	consulta privada	3	3	3	4	3	3	5	1	2	1	5	5	5	Doctor				Ecuador
2020-04-23 10:29:31	d233	2	0	49	0	0	2	Geriatría	4	4	Medico	4	4	4	2	1	1	4	2	2	2	4	4	3	Medico				Ecuador
2020-04-23 10:31:48	d356	1	0	55	0	0	4	Otro	4	4	Médico	3	3	3	3	2	3	4	3	3	3	3	4	4	Médico				Ecuador
2020-04-23 10:36:52	d317	1	0	50	0	0	5	Pediatría	4	3	Neonatologia	3	3	2	1	1	1	4	5	5	5	3	3	3	Medico				Ecuador
2020-04-23 10:38:44	d305	1	0	50	1	0	5	Pediatría	4	3	Consulta privada	2	2	2	4	4	2	4	2	4	4	5	5	5	Médico Profesional	No			Ecuador
2020-04-23 10:46:30	d235	2	0	47	1	0	4	Ginecología	3	4	Médico	4	4	3	3	3	3	3	3	3	3	4	4	3	Médico				Ecuador
2020-04-23 10:48:40	d298	1	0	55	1	0	4	Otro	3	4	Médico	3	3	3	3	3	3	3	3	3	3	4	3	3	Médico	Médico General			Ecuador
2020-04-23 10:59:15	d272	2	0	32	1	0	4	Otro	2	2	Consulta	3	3	3	2	2	1	2	1	3	1	3	3	3	Médico	Médico ocupacional			Ecuador
2020-04-23 10:59:23	d285	2	0	60	0	0	5	Pediatría	5	4	Consulta Privada	4	4	4	3	1	2	4	3	4	4	5	4	4	Medico				Ecuador
2020-04-23 11:04:03	d296	1	0	48	1	1	5	Gastroenterología	3	4	Gastroenterologia	3	2	1	4	4	3	4	1	2	3	5	5	5	Medico				Ecuador
2020-04-23 11:11:08	d297	1	0	72	1	0	5	Pediatría	5	2	Medico	5	5	5	5	5	4	5	4	3	3	5	5	5	Medico	Pediatra			Ecuador
2020-04-23 11:12:02	d263	2	0	36	0	0	5	Pediatría	3	1	consulta Externa en pediatría Iess	3	3	2	2	3	3	3	1	3	2	4	4	4	Doctor				Ecuador
2020-04-23 11:13:13	d294	2	0	45	0	0	5	Gastroenterología	2	1	Unidad de Gastroenterologia	2	1	2	4	4	2	4	4	4	4	5	5	5	Medico				Ecuador
2020-04-23 11:13:41	d311	1	0	64	0	0	5	Dermatología	5	2	en consultorio privado	1	1	3	4	3	1	4	4	3	2	4	5	5	medico	no tiene otro			ecuador
2020-04-23 11:16:21	d252	2	0	65	0	0	5	Pediatría	5	3	Consulta privada	2	2	3	3	3	2	4	2	3	4	5	5	5	Médico profesional	No			Ecuador
2020-04-23 11:21:51	d276	2	0	50	1	0	5	Pediatría	5	4	Pediatria	4	4	4	2	2	3	2	4	4	4	3	4	4	Pediatra	Pediatria			Ecuador
2020-04-23 11:23:25	d225	2	0	65	0	0	5	Pediatría	5	2	Pediatría	2	1	1	3	3	4	5	3	3	4	4	5	5	Medico				Ecuador
2020-04-23 11:26:12	d224	2	0	46	0	0	5	Gastroenterología	4	1	Gastroenterología	3	3	3	4	3	3	3	4	3	4	5	5	4	Médico				Ecuador
2020-04-23 11:28:17	d265	2	0	57	0	0	5	Pediatría	5	4	Pediatría	2	2	2	3	1	1	3	1	4	5	5	5	5	Médico Pediatría				Ecuador
2020-04-23 11:38:28	d277	2	0	52	1	0	5	Pediatría	5	3	Consulta Privada	2	2	2	3	3	2	3	2	3	4	5	5	5	Pediatra	No			Ecuador
2020-04-23 11:39:14	d333	1	0	65	1	0	5	Pediatría	5	2	PEDIATRIA	1	1	1	4	4	2	5	1	4	1	5	5	5	Medico				ecuador
2020-04-23 11:43:22	d260	2	0	38	0	0	5	Pediatría	3	3	en cirugía y atención médica	4	4	3	4	3	2	3	2	4	2	4	5	4	Doctor				Ecuador
2020-04-23 11:46:03	d313	1	0	66	0	0	5	Pediatría	5	3	Pediatria	2	2	2	3	3	4	4	2	3	3	5	4	4	Médico Pediatría				Ecuador
2020-04-23 11:49:52	d353	1	0	58	1	0	5	Dermatología	5	1	consulta externa	3	3	3	2	4	1	3	1	3	3	5	5	5	MEDICO	no tiene otro			ECUADOR
2020-04-23 11:50:40	d337	1	0	36	1	0	5	Pediatría	1	1	Consulta externa de pediatria	3	3	3	4	4	4	3	1	3	3	4	4	4	Pediatra				Ecuador
2020-04-23 11:53:28	d322	1	0	67	0	0	5	Pediatría	5	4	X	2	2	2	4	4	3	3	1	3	4	4	2	4	Pediatra	No			Ecuador
2020-04-23 12:07:39	d321	1	0	60	0	0	5	Pediatría	5	4	Privado	1	1	1	4	4	4	4	2	4	4	4	4	5	Pediatra				Echado
2020-04-23 12:13:51	d240	2	0	50	0	0	4	Otro	5	4	Consulta	4	4	4	3	3	2	3	1	3	2	5	5	5	Doctor	Medicos General			Ecuador
2020-04-23 12:17:24	d351	1	0	41	0	0	5	Otro	3	1	Consulta Externa, hospitalizacion	4	3	4	4	3	4	4	3	4	3	3	3	3	Médico intersista	Medicina Interna			Ecuador
2020-04-23 12:23:28	d266	2	0	62	1	1	4	Otro	5	4	Consulta externa	3	3	2	3	2	3	3	3	2	3	2	2	1	Medico	Pediatría			Ecuador
2020-04-23 12:24:24	d290	2	0	68	0	0	5	Gastroenterología	5	1	Gastroenterología	2	3	2	3	2	2	2	3	2	4	4	4	4	Médico gastroenterologo				Ecuador
2020-04-23 12:26:19	d367	1	0	60	1	1	2	Otro	5	4	Medico	2	2	1	2	3	4	4	4	4	4	5	5	5	Médica	Medicina Familiar			Ecuador
2020-04-23 12:28:39	d323	1	0	63	0	0	4	Otro	5	4	Local	2	2	1	1	1	1	1	2	3	2	2	3	2	Medico				Ecuador
2020-04-23 12:29:38	d365	1	0	52	1	0	4	Otro	5	4	General	2	2	1	1	1	1	5	2	5	4	5	5	4	Médico	Medicina general			Ecuador
2020-04-23 12:31:44	d286	2	0	45	0	0	4	Otro	4	4	Emergencias	2	2	1	3	2	3	2	2	2	3	3	3	3	Dr. Medicina general y cirugia	Medicina general			Ecuador
2020-04-23 12:36:37	d293	2	0	57	0	0	5	Gastroenterología	5	3	Gastro	1	1	1	2	2	2	5	2	4	2	5	5	5	Médico				Ecuador
2020-04-23 12:41:12	d247	2	0	49	0	0	5	Medicina Intensiva	4	1	Medicina interna	1	1	1	4	4	5	2	2	1	3	5	5	5	Médico				Ecuador
2020-04-23 12:46:42	d327	1	0	67	1	0	5	Pediatría	5	4	Privado	1	1	1	4	4	4	3	4	4	4	4	3	4	67	Jessicamr2011@hotmail.com			Ecuador
2020-04-23 12:46:59	d256	2	0	55	0	0	4	Medicina Intensiva	5	3	Medicina general	2	2	2	3	4	2	4	4	4	2	5	5	5	Médico				Ecuador
2020-04-23 12:52:38	d301	1	0	55	1	0	4	Otro	5	4	Consulta privada	1	1	2	4	2	3	5	1	3	2	5	5	5	Médico	Médico general			Ecuador
2020-04-23 12:54:18	d300	1	0	54	0	0	5	Medicina Intensiva	5	2	medicina interna	2	2	3	3	3	3	4	4	4	4	5	4	3	medico internista				ecuador
2020-04-23 12:58:49	d226	2	0	35	0	0	5	Neurología	1	3	Pediatria	5	5	5	2	1	1	3	5	3	5	5	5	5	Médico pediatra y neurólogo infantil				Ecuador
2020-04-23 13:00:08	d303	1	0	61	1	0	5	Pediatría	5	4	Departamento médico de un colegio	2	2	2	2	3	2	2	3	1	2	2	2	2	Médico Pediatra				Ecuador
2020-04-23 13:01:15	d316	1	0	38	1	0	5	Pediatría	2	1	Pediatría	4	1	1	4	4	1	4	4	4	4	4	4	4	Pediatra	X			Ecuador
2020-04-23 13:03:04	d270	2	0	39	1	0	5	Ginecología	2	3	ginecólogo	2	2	2	2	3	2	3	4	5	5	5	5	5	medico				Ecuador
2020-04-23 13:05:45	d348	1	0	40	1	0	5	Pediatría	3	1	Neonatologia	3	3	3	4	4	3	3	1	1	1	4	4	4	Medico	Pediatra			Ecuador
2020-04-23 13:08:30	d267	2	0	57	1	1	5	Pediatría	5	3	pediatria	2	2	1	3	1	1	2	5	5	4	3	2	3	pediatra	00			Ecuador
2020-04-23 13:16:29	d237	2	0	43	1	0	5	Pediatría	3	1	Servicio pediatría	2	2	1	4	4	2	4	1	4	5	4	4	4	Pediatra				Ecuador
2020-04-23 13:19:45	d340	1	0	36	1	0	5	Pediatría	2	3	Pediatría	3	3	2	3	3	3	3	3	1	1	4	4	4	Pediatra				Ecuador
2020-04-23 13:24:16	d234	2	0	50	1	0	5	Pediatría	4	3	Pediatria	1	1	1	1	3	1	1	4	4	4	5	5	5	Médico pediatra				Ecuador
2020-04-23 13:25:23	d274	2	0	28	1	1	5	Traumatología	1	1	Traumatología	3	3	3	3	3	3	4	3	2	4	3	3	3	Médico				Ecuador
2020-04-23 13:34:58	d254	2	0	35	0	0	5	Gastroenterología	2	3	Gastroenterología	5	5	5	5	4	4	5	1	3	2	5	5	5	Médico Gastroenterologo				Ecuador
2020-04-23 13:47:56	d332	1	0	49	1	0	5	Ginecología	3	3	Hospitalizaron y consulta externa	3	3	3	3	2	1	3	3	4	5	4	4	4	Médico ginecologa				Ecuador
2020-04-23 14:12:38	d250	2	0	45	0	0	5	Pediatría	3	2	Consulta Externa y Hospitalizacion	2	2	1	4	4	4	2	2	2	1	4	4	5	Medico	pediatra			Ecuador
2020-04-23 14:13:31	d273	2	0	42	1	0	5	Ginecología	2	1	Ginecologia	2	2	2	2	3	3	3	2	3	3	3	3	2	Ginecologa				Ecuador
2020-04-23 14:21:35	d264	2	0	58	0	0	4	Medicina Intensiva	5	4	MEDICO GENERAL	1	2	2	2	2	1	3	4	5	5	3	3	2	medico				ecuador
2020-04-23 14:34:10	d241	2	0	54	0	0	4	Otro	4	4	Consultorio Privado	4	4	4	3	2	3	4	2	1	5	5	5	4	Medico	Medico General			Ecuador
2020-04-23 14:36:12	d315	1	0	60	1	0	4	Otro	5	1	PEDIATRIA	3	2	3	4	3	1	2	4	5	3	2	3	3	medico	PEDIATRA			ECUADOR
2020-04-23 14:42:05	d249	2	0	46	0	0	4	Otro	4	4	MEDICO GENERAL	3	2	3	4	3	1	3	4	5	3	2	3	3	MEDICO	MEDICO GENERAL			ECUADOR
2020-04-23 14:48:01	d335	1	0	56	0	0	4	Otro	5	4	consultorio particular	3	3	3	4	4	3	4	1	3	2	4	4	4	Medico General	medico general			Ecuador
2020-04-23 14:48:52	d360	1	0	36	1	0	5	Ginecología	2	3	Consulta Externa y Emergencia	2	2	2	3	3	3	3	2	3	5	5	5	5	Medica				Ecuador
2020-04-23 14:49:25	d227	2	0	59	1	0	4	Otro	3	4	MEDICINA GENERAL	3	2	3	4	3	1	3	4	3	3	2	2	3	MEDICO	MEDICO GENERAL			ECUADOR
2020-04-23 14:52:02	d281	2	0	44	1	0	5	Pediatría	3	3	Pediatria	2	3	2	2	3	3	5	5	3	5	4	4	4	Medico	Pediatria			Ecuador
2020-04-23 14:52:32	d306	1	0	55	1	0	5	Pediatría	5	4	Consultorio	1	1	1	1	1	2	3	4	3	4	5	5	5	Meidoc	No			Ecuador
2020-04-23 14:53:17	d304	1	0	55	0	0	5	Otro	4	1	Consultorio Privado	3	3	2	3	2	3	3	2	2	4	4	4	4	Medico	Cirujano			Ecuador
2020-04-23 14:53:59	d231	2	0	54	1	0	4	Otro	4	4	MEDICINA GENERAL	3	2	3	4	3	2	3	4	2	3	2	2	3	MEDICO	MEDICO GENERAL			ECUADOR
2020-04-23 14:55:35	d299	1	0	66	0	0	5	Pediatría	5	2	Departamento de Pediatria y Neonatologia	1	1	1	4	4	2	1	3	4	3	3	3	3	Medico Pediatra				Ecuador
2020-04-23 14:58:47	d319	1	0	61	1	0	4	Pediatría	4	4	MEDICINA GENERAL	2	2	3	4	3	1	3	5	5	3	2	3	2	MEDICO				ECUADOR
2020-04-23 15:03:22	d282	2	0	41	0	0	5	Gastroenterología	2	1	Medicina interna	4	2	4	4	4	3	3	3	1	2	4	4	4	Medico				Ecuador
2020-04-23 15:10:10	d232	2	0	64	0	0	4	Otro	5	4	MEDICINA GENERAL	1	1	1	1	1	1	2	5	5	1	1	1	1	MEDICO	MEDICO GENERAL			ECUADOR
2020-04-23 15:12:47	d358	1	0	67	0	0	4	Otro	4	4	MEDICINA GENERAL	1	1	1	1	1	1	2	5	5	1	1	1	1	MEDICO	MEDICO GENERAL			ECUADOR
2020-04-23 15:13:03	d346	1	0	36	1	0	4	Otro	3	1	Consulta Externa	5	4	4	1	1	1	4	4	4	5	5	5	5	Médico				Ecuador
2020-04-23 15:18:47	d307	1	0	69	1	0	4	Otro	5	4	MEDICINA GENERAL	3	2	3	4	3	2	3	4	3	3	2	2	3	MEDICO	MEDICO GENERAL			ECUADOR
2020-04-23 15:26:19	d257	2	0	56	1	0	2	Otro	5	2	Consulta externa	1	1	2	3	3	2	5	2	3	3	5	5	5	Médico	Medicina Interna			Ecudor
2020-04-23 15:26:22	d334	1	0	57	1	0	4	Otro	5	4	Centro comercial	3	2	3	3	4	3	4	2	1	1	4	4	3	Meduco	Medicina General			Ecuador
2020-04-23 15:29:00	d229	2	0	43	0	0	4	Otro	3	4	consultorio privado y	3	4	4	4	3	4	4	3	4	4	4	4	4	medico ocupacional	medicina ocupacional			ecuador
2020-04-23 15:35:24	d245	2	0	75	0	0	4	Otro	5	4	MEDICINA GENERAL	2	2	1	4	3	2	1	3	5	3	2	1	3	MEDICO	MEDICO GENERAL			ECUADOR
2020-04-23 15:42:16	d268	2	0	41	1	0	4	Otro	4	2	HOSPITALIZACION	3	3	3	2	1	1	3	2	4	5	4	4	4	MEDICO GENERAL	MEDICO GENERAL			ECUADOR
2020-04-23 15:50:01	d284	2	0	50	1	0	5	Pediatría	4	3	consulta privada	3	3	3	4	2	1	1	2	3	4	5	5	5	medico				ecuador
2020-04-23 15:51:49	d312	1	0	63	0	0	4	Otro	5	2	CONSULTA EXTERNA	1	1	1	1	1	1	2	1	2	2	2	2	2	MEDICO	MEDICO GENERAL			ECUADOR
2020-04-23 15:53:01	d320	1	0	42	1	0	5	Gastroenterología	3	1	Gastroenterología	3	3	3	3	4	3	3	4	3	4	5	5	5	Médico				Ecuador
2020-04-23 15:55:15	d328	1	0	40	0	0	5	Otro	3	2	Consultorio	3	2	2	3	3	1	3	4	5	5	5	5	3	Medico	Medicina Interna			Ecuador
2020-04-23 15:59:30	d255	2	0	62	0	0	4	Otro	5	4	consultorio privado	4	3	3	4	2	3	3	4	3	4	5	5	5	medico	medico general			Ecuador
2020-04-23 16:00:25	d238	2	0	49	1	0	5	Pediatría	4	1	Pediatría	2	2	2	4	4	4	4	2	2	2	5	5	5	Pediatra				Ecuador
2020-04-23 16:00:57	d363	1	0	50	0	0	5	Pediatría	4	3	consulta privada	2	2	2	4	2	2	3	4	3	5	4	4	4	medico				ecuador
2020-04-23 16:02:27	d349	1	0	59	1	0	5	Pediatría	5	4	Consultorio	1	2	2	1	1	1	3	3	2	4	5	5	5	Medico	No			Ecuador
2020-04-23 16:04:34	d338	1	0	34	0	0	5	Gastroenterología	2	3	Gastroenterología	4	3	2	4	2	2	3	1	4	4	4	4	4	Gastroenterólogo				Ecuador
2020-04-23 16:18:22	d362	1	0	55	1	0	5	Pediatría	5	3	consultorio privado	1	1	1	5	3	3	3	4	2	5	4	3	4	medico				ecuador
2020-04-23 16:28:25	d230	2	0	65	1	0	2	Pediatría	5	2	Atención a pacientes	4	4	3	4	4	3	5	2	2	2	5	5	5	Medico pediatra				Ecuador
2020-04-23 16:30:06	d269	2	0	57	1	0	5	Pediatría	5	3	consulta privada	2	2	2	4	2	3	1	5	4	5	5	5	5	medico				ecuador
2020-04-23 16:31:42	d291	2	0	41	0	0	5	Alergología	3	3	Clinica- alergologia	4	2	4	5	4	4	5	1	1	2	5	5	5	Medico				Ecuador
2020-04-23 16:32:25	d343	1	0	47	1	0	5	Gastroenterología	5	2	Gastroenterología	3	3	2	2	2	1	5	3	3	5	5	5	5	Médico Gastroenterologo				Ecuador
2020-04-23 16:33:06	d243	2	0	61	0	0	4	Otro	5	4	Consultorio	1	1	1	1	2	2	2	3	3	5	5	5	4	Medico	No			Ecuador
2020-04-23 16:35:19	d342	1	0	61	1	0	5	Pediatría	5	1	Consulta ecterns	1	1	1	4	4	3	4	1	3	3	5	5	5	Medico				Ecuador
2020-04-23 16:35:58	d339	1	0	56	0	0	5	Pediatría	5	3	pedriatria	3	4	3	4	1	2	3	3	5	5	5	5	5	medico				ecuafor
2020-04-23 16:40:10	d261	2	0	36	0	0	5	Gastroenterología	2	2	CONSULTA EXTERNA	3	2	3	3	2	1	2	3	4	5	3	4	4	MEDICO				ECUADOR
2020-04-23 16:40:27	d253	2	0	63	1	0	5	Pediatría	5	2	Consulta externa	1	1	1	2	2	3	3	2	3	3	3	3	3	Médica				Ecuador
2020-04-23 16:43:50	d280	2	0	58	0	0	5	Otro	5	2	Medico	3	3	3	2	2	1	5	2	4	4	5	5	4	Médico				Ecuador
2020-04-23 16:43:54	d336	1	0	56	1	1	5	Pediatría	5	3	Pediatria	2	2	2	5	4	5	4	2	4	2	4	3	3	Medico				Ecuador
2020-04-23 16:46:44	d361	1	0	55	1	0	5	Pediatría	4	3	pediatria	3	3	3	3	3	3	3	4	4	4	4	4	4	medico				ecuador
2020-04-23 16:48:57	d278	2	0	63	0	0	4	Otro	5	4	Consulta Privada	1	1	2	1	2	2	2	2	2	2	3	3	3	Medicina General	Medicina General			Ecuador
2020-04-23 16:55:55	d345	1	0	53	1	0	5	Pediatría	5	1	Pensionado clinica Antonio pino icaza	4	4	4	4	4	4	4	4	4	4	4	4	4	Pediatra				Ecuador
2020-04-23 16:56:40	d295	2	0	38	1	0	4	Otro	3	4	Centro	3	3	3	2	1	1	1	4	4	5	1	5	3	Medico				Ecuador
2020-04-23 16:58:47	d310	1	0	55	0	0	5	Pediatría	5	1	Pediatría	3	3	2	4	4	4	4	1	1	1	4	4	4	Medico				Ecuador
2020-04-23 17:02:03	d246	2	0	50	1	0	5	Pediatría	5	1	PEDIATRÍA	1	3	3	4	4	1	5	1	4	3	5	5	5	MEDICO				ECUADOR
2020-04-23 17:03:57	d275	2	0	47	1	0	5	Pediatría	4	1	Pediatra	3	2	1	2	2	2	2	3	3	3	3	2	2	Pediatra				Ecuador
2020-04-23 17:07:33	d318	1	0	57	1	0	5	Pediatría	5	4	Medicina pediatrica	3	3	3	4	3	3	5	2	1	3	5	5	4	Médico pediatra				Ecuador
2020-04-23 17:08:55	d302	1	0	53	1	0	5	Pediatría	5	4	Departamento MEDICO	3	3	4	3	3	3	5	3	3	3	5	5	4	Pediatra				Ecuador
2020-04-23 17:09:00	d325	1	0	55	1	0	5	Pediatría	5	3	Emergencia	1	1	1	4	4	3	3	2	2	4	4	4	4	Pediatra				Ecuador
2020-04-23 17:13:37	d347	1	0	38	1	0	5	Pediatría	2	3	emergencia	2	2	2	2	3	1	2	3	2	3	2	1	1	pediatra				ecuador
2020-04-23 17:21:25	d248	2	0	42	1	0	4	Otro	4	4	CONSULTA PRIVADA	1	1	1	3	1	1	1	2	3	5	3	3	3	MEDICO				ECUADOR
2020-04-23 17:31:40	d259	2	0	60	1	0	3	Medicina Intensiva	5	2	MEDICINA	3	3	3	2	3	2	4	1	5	4	5	5	4	MEDICO				ECUADOR
2020-04-23 17:35:54	d314	1	0	52	0	0	5	Pediatría	5	4	Práctica privada	3	3	3	5	5	3	5	3	3	3	5	5	5	Pediatra				Ecuador
2020-04-23 17:37:33	d326	1	0	46	0	0	5	Pediatría	4	1	Pediatría	2	3	5	5	5	4	4	1	2	3	3	4	4	Medico				Ecuador
2020-04-23 17:42:04	d288	2	0	52	1	0	5	Pediatría	5	3	Consutla Externa Pediatria	5	4	4	3	3	3	3	2	2	4	3	3	3	Pediatra				Ecuador
2020-04-23 17:53:38	d352	1	0	38	1	0	5	Pediatría	2	3	Consulta privada	3	3	3	2	1	1	1	3	3	5	3	5	5	Medico	Pediatra			Ecuador
2020-04-23 17:55:38	d244	2	0	62	1	0	3	Pediatría	5	4	Medico	3	2	2	3	2	2	3	4	4	4	3	3	3	Médico				Ecuador
2020-04-23 17:59:00	d308	1	0	67	0	0	5	Pediatría	5	4	Consulta privada	4	4	3	1	1	1	3	2	4	4	5	5	5	Médico	Pediatra			Ecuador
2020-04-23 17:59:56	d341	1	0	56	0	0	5	Pediatría	5	2	pedoaytria	2	3	3	3	2	3	4	3	3	5	5	5	4	Medico				Ecuador
2020-04-23 18:04:36	d344	1	0	50	1	0	4	Pediatría	4	4	Medico	2	2	2	2	2	2	3	4	4	4	2	2	2	Medico				Ecuador
2020-04-23 18:06:54	d359	1	0	64	1	0	2	Otro	5	4	Educación	2	2	2	5	5	2	5	1	4	1	4	4	4	Medico	Pediatra nutricionista			Ecuador
2020-04-23 18:07:34	d228	2	0	62	1	0	5	Pediatría	5	3	Consulta privada	1	1	1	1	3	1	2	3	3	4	5	5	5	Médico	Pediatra			Ecuador
2020-04-23 18:32:20	d350	1	0	38	0	0	5	Neumología	2	1	Neumología	1	1	1	1	1	1	1	1	1	1	1	1	1	Medico	No			Ecuador
2020-04-23 18:36:59	d357	1	0	66	0	0	5	Gastroenterología	5	2	GastroHepatologia	4	4	4	3	2	2	4	3	4	4	4	4	4	Médico				Ecuador
2020-04-23 18:38:26	d330	1	0	28	0	1	5	Otro	1	3	Cirugia General	1	1	4	5	5	4	5	1	4	3	5	5	5	Medico	Cirugia General			Ecuador
2020-04-23 18:44:13	d251	2	0	60	0	0	4	Otro	5	4	Medicina general	3	3	3	4	4	2	1	4	3	4	5	5	5	Médico General	General			Ecuador
2020-04-23 18:55:29	d355	1	0	49	1	0	5	Pediatría	5	3	Consulta Externa	5	5	5	2	3	2	2	3	3	4	4	4	1	Pediatra				Ecuador
2020-04-23 19:06:32	d242	2	0	69	0	0	5	Pediatría	5	3	Jefe de consulta externa Hospital Roberto Gilbert	3	3	3	1	2	2	3	2	2	5	4	3	4	Medico				Ecuador
2020-04-23 19:12:05	d239	2	0	53	1	0	5	Pediatría	4	1	Emergencia	3	2	1	2	3	1	1	3	3	3	3	3	3	Medico pediatra	Maestria ginecologia infanto juvenil			Ecuador
2020-04-23 19:17:02	d309	1	0	43	0	0	5	Pediatría	4	2	consulta pediatria	2	2	2	3	3	3	3	2	3	2	3	3	3	médico				ecuador
2020-04-23 19:35:41	d279	2	0	76	0	0	5	Pediatría	5	4	Consulta externa	1	1	1	1	1	1	3	3	4	4	2	2	2	medico				Ecuador
2020-04-23 20:36:20	d292	2	0	60	0	0	5	Alergología	5	1	Consulta Externa	2	2	1	4	3	3	4	4	4	5	5	5	5	Médico				Ecuador
2020-04-23 20:55:15	d324	1	0	49	0	0	5	Pediatría	4	3	Área de pediatria	3	3	2	3	2	1	1	2	2	4	1	2	1	Medico.				Ecuador
2020-04-23 21:17:02	d236	2	0	41	1	0	5	Pediatría	3	1	Pediatría	2	2	2	2	2	2	3	5	4	3	5	5	5	Pediatra				Ecuador
2020-04-23 21:20:45	d368	1	0	34	1	0	5	Pediatría	2	4	Consultorio medico	4	4	4	3	4	3	3	4	3	4	4	4	4	Medico pediatra				Ecuador
2020-04-23 23:32:35	d258	2	0	45	1	0	5	Pediatría	4	3	Consultorio Pediátrico	3	1	2	3	2	3	1	1	1	1	3	3	3	Médico Pediatra				Ecuador
2020-04-24 09:43:32	d374	1	0	63	0	1	4	Otro	5	4	Consulta Médica	2	2	1	4	3	3	3	1	1	2	5	5	5	Médico	Medicina General			Ecuador
2020-04-24 15:25:16	d372	1	0	39	1	0	3	Pediatría	2	1	Clínica privada	4	3	3	2	1	1	3	4	2	2	5	5	5	Médico				Ecuador
2020-04-24 16:25:42	d373	1	0	40	0	0	5	Otro	3	2	Otorrinolaringológia	1	1	1	1	1	1	1	5	5	5	5	5	5	Médico	Otorrinolaringología			Ecuador
2020-04-24 17:51:19	d370	2	0	42	1	0	5	Pediatría	3	3	Iess	3	2	2	2	3	4	4	1	4	4	4	4	4	Médico				Ecuador
2020-04-24 18:18:14	d371	2	0	44	1	0	5	Pediatría	3	4	Consulta externa	2	2	2	3	2	2	2	1	2	3	2	2	2	Pediatra				Ecuador
2020-04-24 18:29:33	d375	1	0	40	0	0	5	Otro	3	3	MEDICINA LABORAL	4	4	4	4	5	5	5	1	1	2	5	5	5	MEDICO OCUPACIONAL	MEDICO OCUPACIONAL			ECUADOR
2020-04-24 19:15:20	d369	2	0	42	0	0	5	Pediatría	3	4	Manta	1	3	2	2	1	2	4	4	5	2	5	5	5	Médico				Ecuador
2020-04-25 17:43:06	d377	2	0	39	1	1	5	Neumología	1	1	Especialidades clínica área neumologia	1	1	1	2	4	2	2	1	2	2	2	2	2	Medico				Ecuador
2020-04-25 22:08:17	d376	2	0	46	0	0	5	Traumatología	4	1	Traumatología	1	1	1	1	1	2	3	4	3	3	5	5	4	Traumatólogo				Ecuador
2020-04-27 21:51:03	d378	2	0	60	1	1	2	Otro	5	4	Departamento Medica	2	2	2	1	1	3	2	2	2	2	4	4	4	Medica	Medicina Familiar			Ecuador
2020-04-28 14:10:38	d379	1	0	29	1	0	4	Otro	1	2	Consulta externa	2	2	2	4	2	3	5	4	3	5	5	5	5	Medico	Medicina general			Ecuador
2020-04-29 13:31:54	d380	2	0	46	1	0	3	Nefrología	3	4	Nefrologia	4	4	4	3	3	3	3	2	2	2	5	5	5	Médico				Ecuador
2020-05-03 12:39:11	d381	2	0	58	0	0	2	Otro	2	4	Ninguna	3	3	3	4	4	4	4	1	1	2	4	4	4	Medico	Especialidad en Medicina Ortomolecular Funcional			Ecuador
2020-05-11 13:02:04	d382	1	0	66	1	0	2	Pediatría	5	2	Consulta privada	2	2	2	3	4	4	3	3	4	4	5	5	5	Medico pediatra				Ecuador
